# Supplementary material for: An ImmunoSignature test distinguishes Trypanosoma cruzi, hepatitis B, hepatitis C and West Nile virus seropositivity among asymptomatic blood donors
Source: PLoS Negl Trop Dis. 2017 Sep 5;11(9):e0005882. doi: 10.1371/journal.pntd.0005882 (PMC5600393; doi:10.1371/journal.pntd.0005882)
Supplement: S2 Table — These are the 370 peptides that displayed signal intensities that significantly discriminated Chagas positive (+) from negative (-) donors, and/or are correlated to median T. cruzi S/CO measurements. (XLSX) [file pntd.0005882.s008.xlsx]

## Sheet: Sheet1
	S1 Table. These are the 370 peptides that discriminate Chagas positive (+) from negative (-) donors, and/or are correlated to median T. cruzi S/CO measurement. The peptides are listed in the order shown in Fig. 4. These data were used to generate Fig. 2.
				Discrimination, Chagas + vs -				Pearson correlation, log10(Intensity) vs. T. cruzi ELISA (S/CO)
		order		intensity ratio	t-test			All 2015 Donors			2015 Chagas+ Donors Only
	peptide	clustered		mean(+)/mean(-)	p-value	rank		r	p-value		r	p-value	FDR	rank
	KRHRHQPEG	1		0.889196	2.8E-07	328		-0.26092	1.3E-06		-0.0947531	0.26	1.00	253
	RSHRASD	2		0.889283	1.2E-07	259		-0.267618	6.7E-07		-0.0636521	0.45	1.00	291
	NSHSGKHLQRLF	3		0.882188	5.8E-11	119		-0.343799	1.0E-10		-0.0719657	0.39	1.00	279
	GRHSRREG	4		0.898865	4.9E-08	214		-0.29678	3.1E-08		-0.029603	0.72	1.00	327
	KAQYKQRD	5		0.876488	7.5E-08	225		-0.272892	3.9E-07		-0.0898135	0.28	1.00	260
	RNRDRFGQKSE	6		0.89087	1.4E-08	178		-0.296653	3.1E-08		-0.0117976	0.89	1.00	350
	KYSYLDYKG	7		0.903786	3.1E-07	338		-0.240513	8.5E-06		0.0709805	0.39	1.00	281
	RNQHQKSPEG	8		0.892404	4.0E-08	210		-0.282625	1.4E-07		-0.0496372	0.55	1.00	308
	ENRGRKRD	9		0.89344	2.5E-07	315		-0.264079	9.5E-07		-0.0822691	0.32	1.00	273
	KSGSHQKRE	10		0.858057	4.3E-10	136		-0.32622	9.6E-10		-0.10045	0.23	1.00	251
	KQVDAHKRFG	11		0.889232	1.3E-07	264		-0.240853	8.3E-06		0.0013959	0.99	1.00	368
	SAFRKRDG	12		0.895063	9.1E-08	236		-0.283229	1.3E-07		-0.0339931	0.68	1.00	321
	VLGREKQHG	13		0.894268	2.5E-08	195		-0.286321	9.7E-08		0.0240001	0.77	1.00	336
	SFRKRHEG	14		0.900705	1.2E-07	250		-0.294431	4.0E-08		-0.0866381	0.30	1.00	267
	RFRRNDG	15		0.897463	1.6E-07	277		-0.252858	2.8E-06		0.0328768	0.69	1.00	325
	KKHYRSDDG	16		0.875854	1.9E-07	290		-0.239641	9.2E-06		0.0465446	0.58	1.00	310
	KFHQNKVSD	17		0.888022	1.9E-07	296		-0.242103	7.4E-06		0.0236338	0.78	1.00	337
	NKDRARRDG	18		0.886543	2.3E-07	310		-0.259127	1.5E-06		-0.102001	0.22	1.00	249
	NGQHKRSRDG	19		0.879663	1.3E-09	149		-0.309487	7.2E-09		0.0252534	0.76	1.00	333
	SSYKGAHG	20		0.899848	4.1E-10	134		-0.344741	8.8E-11		-0.157426	0.06	1.00	213
	VDKARHQHS	21		0.896139	1.3E-07	263		-0.266842	7.2E-07		0.00235606	0.98	1.00	364
	RSHSNSGKLE	22		0.89258	1.4E-07	266		-0.270999	4.8E-07		-0.0459392	0.58	1.00	311
	SNHRHKFDG	23		0.909022	1.9E-08	189		-0.300008	2.1E-08		-0.0160046	0.85	1.00	346
	KKRERWQEG	24		0.884506	7.7E-08	227		-0.288612	7.5E-08		-0.0873842	0.29	1.00	263
	HKHAKRGDG	25		0.891866	2.3E-07	306		-0.236258	1.2E-05		0.0634284	0.45	1.00	292
	KNHKKRHSE	26		0.88085	2.6E-08	199		-0.277629	2.4E-07		-0.0114602	0.89	1.00	351
	KSKWANKEG	27		0.866319	1.6E-07	279		-0.310047	6.7E-09		-0.244554	0.0029	0.66	180
	KKKKRHED	28		0.870677	3.2E-07	341		-0.285572	1.0E-07		-0.0659464	0.43	1.00	287
	KLHKHKSE	29		0.874444	7.9E-10	143		-0.337296	2.3E-10		-0.101083	0.22	1.00	250
	KYSKSKHE	30		0.87872	1.4E-08	177		-0.302422	1.6E-08		-0.0823173	0.32	1.00	272
	KSKRDAWGYEG	31		0.892029	3.4E-07	346		-0.25303	2.7E-06		-0.0856895	0.30	1.00	268
	GANKYNKYDG	32		0.889422	1.5E-07	275		-0.285425	1.1E-07		-0.13943	0.09	1.00	222
	KFSNYQDKG	33		0.878287	1.2E-08	175		-0.313371	4.6E-09		-0.118921	0.15	1.00	234
	KKEYGYKDG	34		0.860466	2.3E-07	311		-0.256609	1.9E-06		-0.0698892	0.40	1.00	282
	HKYKSRSE	35		0.873776	1.1E-08	173		-0.294975	3.8E-08		-0.00778155	0.93	1.00	355
	KSVGPQHVYKE	36		0.884245	2.0E-07	297		-0.262715	1.1E-06		-0.176139	0.03	1.00	207
	KSSHFNKEG	37		0.891761	5.0E-08	215		-0.29009	6.4E-08		-0.15887	0.06	1.00	212
	FSREKNKG	38		0.897077	1.3E-08	176		-0.302942	1.5E-08		-0.113681	0.17	1.00	239
	QSLKKRD	39		0.890634	3.9E-07	355		-0.285246	1.1E-07		-0.088219	0.29	1.00	262
	LNEGKRRG	40		0.891095	2.3E-07	308		-0.288302	7.8E-08		-0.106007	0.20	1.00	246
	YDYKKYWKG	41		0.886659	7.2E-08	222		-0.275715	2.9E-07		-0.0478229	0.57	1.00	309
	KAARKDG	42		0.869751	2.7E-07	325		-0.254813	2.3E-06		-0.0255734	0.76	1.00	331
	SRKQDG	43		0.88632	2.5E-07	316		-0.255571	2.1E-06		-0.0578506	0.49	1.00	297
	RSKKDDG	44		0.884878	2.1E-07	302		-0.265134	8.5E-07		-0.134399	0.11	1.00	224
	KNGKKFSE	45		0.864082	2.2E-07	304		-0.268051	6.4E-07		-0.0458987	0.58	1.00	312
	VAQSKREKRFG	46		0.900224	8.2E-08	230		-0.278316	2.2E-07		-0.084147	0.31	1.00	270
	KAGSSG	47		0.877982	2.0E-08	190		-0.264575	9.0E-07		0.08675	0.30	1.00	266
	SNDRKRFG	48		0.900431	7.7E-08	226		-0.282838	1.4E-07		-0.0805108	0.33	1.00	275
	NAKPSYG	49		0.882353	1.2E-07	253		-0.241214	8.0E-06		0.043506	0.60	1.00	315
	GSKHNQRSE	50		0.87618	1.1E-07	248		-0.248855	4.0E-06		0.0068638	0.93	1.00	356
	KQGSRSDG	51		0.878618	8.9E-08	235		-0.248367	4.2E-06		0.0377952	0.65	1.00	318
	KAGFEKHSG	52		0.886044	1.8E-07	285		-0.251799	3.1E-06		0.0130894	0.88	1.00	349
	KLHHKVLD	53		0.881904	1.5E-07	274		-0.234882	1.4E-05		0.058994	0.48	1.00	295
	KLAENHVKLG	54		0.875673	3.3E-07	344		-0.248803	4.0E-06		-0.029389	0.72	1.00	328
	KLEKKHPKDG	55		0.860631	1.5E-07	273		-0.261011	1.3E-06		-0.0244494	0.77	1.00	335
	EKNHFKHLF	56		0.889411	1.4E-07	271		-0.264289	9.3E-07		-0.0904305	0.28	1.00	258
	SRKKRSED	57		0.868247	1.6E-07	278		-0.275012	3.2E-07		-0.0848951	0.31	1.00	269
	GDKHKHVLS	58		0.854051	9.0E-09	167		-0.286282	9.7E-08		-0.000316197	1.00	1.00	370
	KAEGKHYKG	59		0.848454	9.6E-08	239		-0.281722	1.6E-07		-0.111485	0.18	1.00	242
	KNDHQRG	60		0.851086	3.1E-07	339		-0.262667	1.1E-06		-0.0685261	0.41	1.00	283
	EQEDKFDRSG	61		0.844301	2.5E-07	318		-0.306655	1.0E-08		-0.127422	0.13	1.00	228
	SNDVSPVLSE	62		0.85117	1.8E-07	287		-0.266108	7.7E-07		0.0629329	0.45	1.00	293
	FRWHYKRED	63		0.902856	2.9E-07	332		-0.253774	2.5E-06		0.0829922	0.32	1.00	271
	FRHHARSED	64		0.902295	6.0E-09	163		-0.288882	7.3E-08		0.110702	0.18	1.00	244
	FFNHQSDG	65		0.88423	2.5E-08	194		-0.276194	2.8E-07		0.0650402	0.44	1.00	289
	LWLYPNKRG	66		0.875427	1.2E-07	251		-0.271148	4.7E-07		-0.0566167	0.50	1.00	301
	FKNYKRHDG	67		0.8881	1.6E-08	180		-0.274707	3.3E-07		0.0502657	0.55	1.00	307
	AWFHKRQDG	68		0.893315	1.9E-07	295		-0.237918	1.1E-05		0.087095	0.30	1.00	265
	LFFHQKSG	69		0.86074	1.3E-07	261		-0.250089	3.6E-06		0.0581919	0.49	1.00	296
	FWKHKHGAVD	70		0.887635	2.7E-07	323		-0.254011	2.5E-06		0.0163035	0.85	1.00	345
	LFHLQRPG	71		0.889366	2.4E-07	313		-0.250474	3.5E-06		0.0443949	0.59	1.00	313
	SHFKRSHSE	72		0.90472	3.5E-07	350		-0.265541	8.2E-07		0.0555138	0.51	1.00	303
	FQHLYKRAG	73		0.889928	8.7E-08	233		-0.27573	2.9E-07		0.0662453	0.43	1.00	285
	VYHRKRD	74		0.887911	9.8E-08	240		-0.282112	1.5E-07		0.056877	0.50	1.00	300
	YRYWKRGQPAD	75		0.87632	1.5E-10	124		-0.352818	3.0E-11		-0.0803855	0.33	1.00	276
	AALKNRDG	76		0.894455	1.3E-07	260		-0.270123	5.2E-07		0.0541295	0.52	1.00	304
	SFNKKRDG	77		0.886766	9.4E-09	168		-0.278808	2.1E-07		0.00534065	0.95	1.00	358
	SYHFQKPG	78		0.903115	1.3E-07	265		-0.249473	3.8E-06		0.123597	0.14	1.00	230
	VKHKYWREG	79		0.901114	7.9E-08	228		-0.257117	1.9E-06		0.0177649	0.83	1.00	342
	LNHNGRSG	80		0.892079	1.4E-07	270		-0.253376	2.6E-06		0.134617	0.11	1.00	223
	VRHRKVEG	81		0.906596	1.1E-07	247		-0.23159	1.9E-05		0.0910746	0.27	1.00	257
	LAHRQHSG	82		0.900953	8.6E-08	231		-0.269298	5.6E-07		0.112406	0.18	1.00	240
	RFHKHRDG	83		0.877725	4.6E-09	156		-0.287459	8.5E-08		0.0637813	0.44	1.00	290
	KQYSAQKD	84		0.872319	2.9E-08	203		-0.280303	1.8E-07		-0.111504	0.18	1.00	241
	KKYRQKEG	85		0.852121	2.9E-08	204		-0.241941	7.5E-06		-0.0156093	0.85	1.00	347
	RYYRKDG	86		0.882296	2.6E-08	196		-0.26568	8.1E-07		0.0419656	0.62	1.00	316
	RLYSRKRE	87		0.873305	1.8E-08	184		-0.277241	2.5E-07		0.00994479	0.91	1.00	353
	KGYFQWNKSD	88		0.875798	1.7E-07	283		-0.262092	1.1E-06		-0.0276229	0.74	1.00	330
	SRYRYANDG	89		0.891121	5.5E-09	162		-0.274833	3.2E-07		0.00364977	0.97	1.00	361
	KLYAYAQQG	90		0.905314	3.3E-07	345		-0.262178	1.1E-06		-0.00175837	0.98	1.00	365
	AVEDLVPAVE	91		1.54704	1.6E-08	182		0.294596	3.9E-08		-0.0171171	0.84	1.00	343
	GVENLFDEG	92		2.14504	9.8E-17	51		0.440069	2.7E-17		-0.105508	0.20	1.00	248
	GLEHLVDG	93		2.28166	2.1E-16	53		0.448313	5.7E-18		-0.121377	0.14	1.00	232
	GVEHLAWG	94		2.06355	2.3E-17	44		0.462888	3.4E-19		-0.0758835	0.36	1.00	278
	GVEQLGKHSD	95		1.52525	1.0E-09	144		0.297271	2.9E-08		-0.0443505	0.60	1.00	314
	GADELFG	96		1.38948	6.6E-09	165		0.271066	4.7E-07		-0.0936561	0.26	1.00	254
	GVENWVSDG	97		1.43815	1.0E-07	242		0.238079	1.1E-05		-0.205299	0.01	1.00	198
	GFEDLPQEG	98		1.76498	6.6E-13	93		0.355342	2.1E-11		-0.11524	0.17	1.00	235
	EPHYHVNKVD	99		1.47821	2.2E-07	305		0.198414	0.0003		-0.114375	0.17	1.00	238
	DYSSDQVSG	100		1.4684	1.0E-08	171		0.290222	6.3E-08		0.0873052	0.29	1.00	264
	QRGFVSGKED	101		1.22636	3.0E-08	205		0.262288	1.1E-06		-0.119966	0.15	1.00	233
	GWGHLSEQSG	102		1.18974	1.1E-07	244		0.250033	3.6E-06		-0.0896835	0.28	1.00	261
	YNKLPEDYEWVG	103		1.33669	2.6E-08	200		0.384284	3.1E-13		0.369799	1.4E-05	0.01	49
	WHVKGVLPED	104		1.23226	1.7E-07	280		0.319059	2.3E-09		0.269121	0.0010	0.37	167
	ASPYNQVKPYED	105		1.31645	2.9E-10	128		0.451347	3.2E-18		0.42939	1.6E-07	0.0004	18
	ASPRSPFEVE	106		1.34231	4.1E-10	133		0.412284	3.5E-15		0.313502	0.0001	0.09	118
	ARPPYQPAED	107		1.42576	1.4E-09	150		0.38463	3.0E-13		0.455719	1.7E-08	1.7E-04	14
	AWGSAVEVD	108		1.25415	1.1E-07	245		0.323745	1.3E-09		0.111149	0.18	1.00	243
	ARPEQDYFG	109		1.21111	0.0003	5355		0.279517	2.0E-07		0.32144	1.8E-04	0.07	112
	AKPQWAFED	110		1.15177	9.3E-05	3013		0.291869	5.3E-08		0.316022	0.0001	0.09	117
	ARPNEWGYFD	111		1.21422	3.8E-10	130		0.382959	3.8E-13		0.281421	0.0006	0.27	149
	ARGDYYLEG	112		1.21526	1.1E-08	174		0.355408	2.1E-11		0.191122	0.02	1.00	201
	ADPYSYAALSD	113		1.2092	2.4E-08	193		0.34796	5.7E-11		0.176338	0.03	1.00	206
	AEPYRYWQNLE	114		1.15099	1.2E-07	254		0.301985	1.7E-08		0.153203	0.06	1.00	216
	AKWYENFSD	115		1.1829	1.1E-07	249		0.302614	1.6E-08		0.14328	0.08	1.00	220
	AYPSYAVED	116		1.27103	1.0E-09	145		0.4224	6.3E-16		0.296782	0.0003	0.17	135
	AQGWDGSGVFE	117		1.2433	1.7E-08	183		0.350539	4.0E-11		0.209847	0.01	1.00	196
	AADVYWHSD	118		1.14997	3.8E-07	354		0.237488	1.1E-05		-0.0233138	0.78	1.00	338
	DRYYADG	119		1.2784	1.4E-07	268		0.325841	1.0E-09		0.159714	0.05	1.00	211
	DRYWSDYQG	120		1.22746	6.1E-09	164		0.330747	5.4E-10		0.144188	0.08	1.00	219
	DRWYALDG	121		1.19753	2.1E-07	301		0.290088	6.4E-08		0.141531	0.09	1.00	221
	DRSFPYWDG	122		1.22493	3.0E-08	206		0.313196	4.7E-09		0.12768	0.12	1.00	227
	VPRRFDQRED	123		1.24874	2.8E-07	329		0.303672	1.4E-08		0.272281	0.0009	0.34	161
	QRGGAFDWVD	124		1.30189	2.2E-08	192		0.291262	5.7E-08		0.105924	0.20	1.00	247
	SRGFELSE	125		1.33464	9.9E-08	241		0.306968	9.7E-09		0.150302	0.07	1.00	217
	GQRAFEYSD	126		1.22434	4.5E-08	212		0.293847	4.3E-08		0.00853347	0.92	1.00	354
	EPRRLDYDG	127		1.37312	1.5E-07	276		0.341957	1.3E-10		0.330484	1.5E-04	0.05	95
	RRDLDFSD	128		1.82806	4.8E-10	139		0.36703	4.0E-12		0.345077	1.2E-04	0.03	73
	GRELEWQFS	129		1.38726	3.2E-07	342		0.31883	2.4E-09		0.306306	0.0002	0.12	124
	VVRLQLSE	130		1.1647	7.4E-08	224		0.307564	9.0E-09		0.0898791	0.28	1.00	259
	GPFVRVLFS	131		1.19755	2.9E-08	202		0.288348	7.8E-08		0.065742	0.43	1.00	288
	PSQLWVKFG	132		1.18119	1.8E-07	289		0.26779	6.6E-07		0.0373595	0.65	1.00	319
	RQVLRFVSE	133		1.17008	3.6E-07	351		0.254116	2.5E-06		0.052803	0.53	1.00	306
	RVNFRVLKVE	134		1.1434	1.2E-07	252		0.293474	4.4E-08		0.0335053	0.69	1.00	324
	DRRLRVLSG	135		1.18311	3.3E-08	208		0.283745	1.3E-07		0.01002	0.90	1.00	352
	PLVLRVPKG	136		1.20891	3.8E-09	153		0.3189	2.3E-09		0.0289938	0.73	1.00	329
	PLNFKRLAVFS	137		1.16012	1.9E-07	294		0.27536	3.0E-07		0.013421	0.87	1.00	348
	QFRLGFAG	138		1.15383	5.7E-08	217		0.293668	4.3E-08		0.033891	0.68	1.00	323
	KLVHLRVG	139		1.15335	4.7E-08	213		0.272712	4.0E-07		-0.00599811	0.94	1.00	357
	VRVVRLG	140		1.15904	3.4E-07	347		0.241017	8.2E-06		-0.0572838	0.49	1.00	298
	RLNFRLVG	141		1.16558	1.2E-07	256		0.258283	1.7E-06		-0.0033567	0.97	1.00	363
	YQLLLKG	142		1.13672	3.6E-07	352		0.241415	7.9E-06		0.0165059	0.84	1.00	344
	AVLKARFNKHF	143		1.13495	1.8E-07	284		0.262364	1.1E-06		0.0339102	0.68	1.00	322
	PSAVKLFRLG	144		1.15979	2.8E-07	327		0.251301	3.2E-06		-0.0245111	0.77	1.00	334
	YRVLKLSADPVS	145		1.13672	2.4E-07	314		0.241373	7.9E-06		0.020065	0.81	1.00	341
	LPRPPKLFG	146		1.19306	9.4E-08	237		0.282561	1.4E-07		0.0531192	0.52	1.00	305
	PPKYVSARFS	147		1.16992	1.9E-07	293		0.253615	2.6E-06		0.00119345	0.99	1.00	369
	PARFRVALLSD	148		1.17794	2.8E-09	152		0.307964	8.6E-09		0.0388364	0.64	1.00	317
	ALRVVLKD	149		1.17721	2.8E-08	201		0.295981	3.4E-08		0.0209943	0.80	1.00	340
	ALRAVVLS	150		1.22724	1.3E-11	108		0.339328	1.8E-10		-0.00172945	0.98	1.00	366
	VRFLVLG	151		1.22454	1.8E-08	185		0.274637	3.3E-07		-0.00401416	0.96	1.00	360
	VPWKALRLF	152		1.15544	3.5E-07	348		0.242881	6.9E-06		0.0014788	0.99	1.00	367
	AVRLKFREG	153		1.14037	1.1E-07	246		0.295096	3.7E-08		0.115227	0.17	1.00	236
	LRVVRFG	154		1.198	1.9E-08	186		0.291398	5.6E-08		0.0255522	0.76	1.00	332
	AYLWDYFDG	155		1.15192	3.9E-07	356		0.28501	1.1E-07		0.0679342	0.42	1.00	284
	VWSKFEYED	156		1.14428	1.0E-08	170		0.299594	2.2E-08		0.0712543	0.39	1.00	280
	FVSYSDYED	157		1.15465	6.1E-08	219		0.310922	6.1E-09		0.153843	0.06	1.00	215
	LYENRFEYSD	158		1.16843	2.9E-07	331		0.268565	6.1E-07		0.0820918	0.32	1.00	274
	FYDWDED	159		1.15985	4.5E-10	137		0.343529	1.0E-10		0.0772775	0.35	1.00	277
	SFDYFDAFD	160		1.15862	8.6E-08	232		0.274978	3.2E-07		0.0572838	0.49	1.00	299
	YKSLDFYD	161		1.22033	1.2E-07	255		0.286006	1.0E-07		0.066091	0.43	1.00	286
	GYSSAWVSE	162		1.22958	1.1E-08	172		0.299001	2.4E-08		-0.00438627	0.96	1.00	359
	YWLDYDSALS	163		1.16103	2.0E-07	299		0.27773	2.4E-07		0.123986	0.14	1.00	229
	AAYLDYSD	164		1.12015	2.3E-07	307		0.297587	2.8E-08		0.122939	0.14	1.00	231
	YVYEFDSG	165		1.17417	2.6E-07	320		0.318897	2.3E-09		0.155799	0.06	1.00	214
	YNSYQWLEYED	166		1.13395	8.9E-08	234		0.29716	3.0E-08		0.107193	0.20	1.00	245
	NVFYDYADVED	167		1.14881	3.1E-08	207		0.290733	6.0E-08		0.0561135	0.50	1.00	302
	AGWYSDWFSD	168		1.12483	3.1E-07	337		0.280261	1.8E-07		0.0917319	0.27	1.00	255
	WLDSAWFPSE	169		1.14647	5.3E-08	216		0.313083	4.7E-09		0.0313498	0.71	1.00	326
	YYESYAED	170		1.14996	2.4E-10	127		0.347165	6.4E-11		0.0994306	0.23	1.00	252
	FQEPYPYQED	171		1.13842	1.8E-07	286		0.277592	2.4E-07		0.022182	0.79	1.00	339
	YDWVNAKFD	172		1.20193	3.2E-07	343		0.260705	1.3E-06		-0.0367888	0.66	1.00	320
	QKRWLDAPFD	173		1.20178	2.1E-07	303		0.314114	4.2E-09		0.159932	0.05	1.00	210
	DWGSWFG	174		1.16312	3.0E-07	335		0.268536	6.1E-07		0.00344154	0.97	1.00	362
	FRSGLDFDG	175		1.18878	2.4E-07	312		0.293981	4.2E-08		0.170554	0.04	1.00	209
	YVDKDFRFG	176		1.1396	1.4E-07	272		0.299013	2.4E-08		0.130447	0.12	1.00	226
	YSGVDWFPNSD	177		1.13318	2.6E-07	321		0.280055	1.9E-07		0.114537	0.17	1.00	237
	RYQFEDNYFG	178		1.13103	9.4E-08	238		0.279943	1.9E-07		0.0614502	0.46	1.00	294
	VRQVDGHEG	179		5.27497	4.0E-28	8		0.657558	7.4E-43		0.424159	1.1E-06	0.0006	19
	FRQVEGPVD	180		5.58992	9.6E-31	5		0.642015	2.6E-40		0.323593	1.7E-04	0.06	110
	LRALEPHSE	181		4.78662	1.7E-28	7		0.684657	1.2E-47		0.387968	1.1E-05	0.0046	34
	FRQLEKHD	182		3.40726	3.0E-22	19		0.572103	1.6E-30		0.365472	1.6E-05	0.01	53
	LREVDQVDG	183		7.27838	1.6E-35	1		0.656996	9.2E-43		0.380917	1.2E-05	0.0063	41
	FRLVDEG	184		2.90605	3.1E-31	4		0.63538	2.8E-39		0.323474	1.7E-04	0.06	111
	LREVEPWKE	185		4.8081	3.2E-32	2		0.645274	7.8E-41		0.384862	1.2E-05	0.0054	37
	VRLVDPED	186		5.27732	1.6E-30	6		0.633508	5.5E-39		0.347036	1.2E-04	0.03	70
	LRYLEPADG	187		3.20813	4.7E-25	12		0.617529	1.3E-36		0.419885	1.1E-06	0.0008	21
	LRYVDPAQKRD	188		3.17419	4.4E-24	13		0.571275	2.1E-30		0.326837	1.6E-04	0.05	107
	VRRVDPYFD	189		2.39084	8.6E-24	15		0.638691	8.6E-40		0.413761	1.2E-06	0.0011	24
	LREFDYFSE	190		2.38534	8.1E-24	14		0.598565	6.1E-34		0.338217	1.3E-04	0.04	88
	SRQVDPLSE	191		3.94724	1.0E-19	26		0.489048	1.5E-21		0.327879	1.5E-04	0.05	104
	FREADLED	192		3.89341	4.7E-26	9		0.575815	5.6E-31		0.27022	0.0010	0.36	165
	LRKVEAHSG	193		3.13841	1.1E-21	21		0.539851	9.8E-27		0.422885	1.1E-06	0.0007	20
	VRRLDKED	194		4.18365	1.3E-25	10		0.642932	1.8E-40		0.457115	1.7E-08	1.6E-04	13
	FRKLENDG	195		4.21382	1.5E-25	11		0.599331	4.8E-34		0.439	1.3E-07	0.0002	16
	VRKVDWEG	196		5.15408	2.6E-31	3		0.68	8.5E-47		0.418655	1.1E-06	0.0008	22
	NRALDFDAHG	197		2.71303	4.1E-18	38		0.532387	6.5E-26		0.359956	1.8E-05	0.02	58
	LRLNDPSDG	198		2.9691	8.9E-19	34		0.505955	3.6E-23		0.343872	1.2E-04	0.03	75
	GRQLDPEG	199		3.79782	7.3E-22	20		0.533865	4.5E-26		0.349068	1.2E-04	0.03	69
	QRQFDAQLAKLE	200		3.3752	2.6E-21	22		0.550359	6.4E-28		0.340359	1.3E-04	0.03	82
	RRSFDGDG	201		2.02738	6.3E-12	105		0.397077	4.2E-14		0.35176	1.1E-04	0.02	67
	GRNFDKREG	202		1.69734	4.2E-10	135		0.319387	2.2E-09		0.290506	0.0004	0.20	141
	YRQADFSG	203		1.97381	2.7E-13	88		0.462376	3.8E-19		0.287853	0.0004	0.22	145
	YRLVDYQALED	204		2.13378	7.4E-15	72		0.448127	5.9E-18		0.279445	0.0006	0.28	154
	LRKFNHVED	205		2.41165	2.8E-16	56		0.517527	2.4E-24		0.410411	1.3E-06	0.0012	27
	FRLLDLSG	206		1.78328	1.7E-11	112		0.387595	1.9E-13		0.329192	1.5E-04	0.05	99
	LREFHVEG	207		1.71938	5.8E-13	92		0.450361	3.9E-18		0.411099	1.3E-06	0.0012	26
	YRKYDYALE	208		1.7634	1.8E-11	113		0.436786	4.9E-17		0.33996	1.3E-04	0.03	84
	NRRVDGWWEG	209		2.23078	1.8E-17	42		0.494931	4.2E-22		0.325886	1.6E-04	0.06	109
	NREFDDYHG	210		2.14832	8.5E-16	61		0.475187	2.8E-20		0.308597	0.0002	0.11	119
	QRLFESDHREG	211		2.09331	8.9E-16	63		0.504677	4.8E-23		0.336318	1.3E-04	0.04	90
	FPQREGYKYD	212		1.85031	1.6E-14	75		0.480907	8.6E-21		0.328168	1.5E-04	0.05	102
	FVKRDED	213		2.57857	8.6E-16	62		0.430178	1.6E-16		0.27958	0.0006	0.28	153
	FRAHDNVED	214		2.29296	1.6E-14	76		0.421366	7.5E-16		0.247951	0.0025	0.62	179
	AREFDFYG	215		2.18135	7.1E-18	40		0.528665	1.6E-25		0.383671	1.2E-05	0.0055	39
	QRELDFYALS	216		2.20075	5.7E-19	32		0.513605	6.1E-24		0.341708	1.2E-04	0.03	78
	LREYENHDG	217		2.28503	3.8E-16	58		0.508194	2.1E-23		0.405776	1.4E-06	0.0016	29
	HREVDGAHFD	218		2.43171	3.2E-16	57		0.454106	1.9E-18		0.363759	1.6E-05	0.01	55
	ARDLDHSWHSD	219		2.14	4.1E-16	59		0.489526	1.4E-21		0.377715	1.3E-05	0.0071	45
	ERYVDGYHD	220		1.94091	1.8E-15	69		0.470725	7.1E-20		0.349811	1.2E-04	0.02	68
	ERLLDYG	221		2.32425	1.6E-18	35		0.523153	6.2E-25		0.393101	1.9E-06	0.0035	32
	ERQFDVFG	222		2.08648	2.6E-14	80		0.401821	2.0E-14		0.27053	0.0010	0.36	162
	GRSADYQFD	223		2.1902	9.7E-16	64		0.480282	9.8E-21		0.270401	0.0010	0.36	164
	NRDFDGPVVD	224		2.30897	1.7E-15	68		0.446295	8.4E-18		0.331379	1.4E-04	0.05	93
	GRDYDAWVS	225		1.90267	5.6E-14	84		0.424897	4.1E-16		0.279667	0.0006	0.28	151
	GRSLDDG	226		2.35244	4.3E-14	82		0.438922	3.3E-17		0.379365	1.2E-05	0.0067	43
	HRQLDGWNFD	227		1.9886	2.3E-16	55		0.501854	9.0E-23		0.383719	1.2E-05	0.0055	38
	GRRLEDLDG	228		2.43317	1.0E-15	65		0.444208	1.2E-17		0.326387	1.6E-04	0.06	108
	GRHLDYEYKSE	229		1.86456	1.2E-14	74		0.520342	1.2E-24		0.36198	1.7E-05	0.01	56
	SRFLDHED	230		1.78124	2.0E-11	114		0.385986	2.4E-13		0.32685	1.6E-04	0.05	106
	LRPLEVDG	231		3.52057	1.6E-22	18		0.567424	6.1E-30		0.387916	1.1E-05	0.0046	35
	VRPVERDG	232		2.3498	1.8E-15	70		0.474895	3.0E-20		0.318127	1.9E-04	0.08	114
	RRYVDSDG	233		2.90096	1.9E-18	36		0.510047	1.4E-23		0.385186	1.2E-05	0.0054	36
	GRAVDKVLD	234		2.73636	1.4E-16	52		0.474266	3.4E-20		0.330941	1.5E-04	0.05	94
	SRLVEEG	235		2.70297	2.8E-15	71		0.450575	3.7E-18		0.35191	1.1E-04	0.02	66
	SRSVDPAHVD	236		2.98723	6.0E-17	48		0.460214	5.8E-19		0.340996	1.3E-04	0.03	80
	HRSVDAEG	237		2.22841	4.9E-13	91		0.379215	6.7E-13		0.329252	1.5E-04	0.05	97
	HRHVDNDPNQLE	238		1.71333	6.0E-10	141		0.353953	2.5E-11		0.308206	0.0002	0.11	121
	LRAHDED	239		2.45764	5.8E-16	60		0.44991	4.2E-18		0.305626	0.0002	0.12	126
	QRFAVDADNSD	240		2.15049	7.6E-13	94		0.352774	3.0E-11		0.215454	0.0090	1.00	194
	QRNYDFG	241		1.77836	8.6E-11	122		0.423827	4.9E-16		0.276274	0.0007	0.30	156
	QRHVDGFNKAG	242		1.65953	2.6E-08	198		0.266599	7.4E-07		0.263265	0.0013	0.42	171
	QRHVEGVYQLWG	243		1.42345	1.2E-07	258		0.273566	3.7E-07		0.217839	0.0083	1.00	193
	LRKFDVFG	244		1.97851	2.0E-17	43		0.500951	1.1E-22		0.412902	1.2E-06	0.0011	25
	ERLFDFENVG	245		1.83574	1.4E-13	86		0.414923	2.3E-15		0.308425	0.0002	0.11	120
	GRLFDWQGED	246		1.91063	3.0E-17	45		0.516753	2.9E-24		0.30376	0.0002	0.13	127
	KRLFDYAPFPED	247		1.5894	4.2E-13	89		0.441653	2.0E-17		0.357313	1.1E-04	0.02	59
	QRLYDWQPRD	248		1.79923	1.4E-15	66		0.494508	4.6E-22		0.33685	1.3E-04	0.04	89
	LPRREDYNQFE	249		2.37892	1.5E-19	29		0.495646	3.6E-22		0.285565	0.0005	0.23	148
	FPRRDFED	250		2.25063	1.0E-22	17		0.580982	1.2E-31		0.356555	1.1E-04	0.02	60
	FPSRDGALE	251		2.57585	3.3E-18	37		0.454759	1.7E-18		0.287624	0.0004	0.22	146
	LPNRDSLG	252		2.36011	2.3E-16	54		0.437309	4.4E-17		0.269541	0.0010	0.36	166
	LPLRENQG	253		1.85423	1.1E-12	98		0.375602	1.2E-12		0.234659	0.0044	0.81	186
	LRKSDLSD	254		2.20663	4.3E-13	90		0.414167	2.6E-15		0.334221	1.4E-04	0.04	92
	LRDKDRVSD	255		2.29876	4.7E-14	83		0.444889	1.1E-17		0.294096	0.0003	0.18	137
	VRRLYED	256		1.29036	1.1E-05	1199		0.28977	6.7E-08		0.328911	1.5E-04	0.05	101
	LRRVLSENE	257		1.2842	1.6E-05	1379		0.336689	2.5E-10		0.370541	1.4E-05	0.01	48
	LRKLSLED	258		1.8713	3.7E-11	116		0.425322	3.8E-16		0.409848	1.3E-06	0.0012	28
	LRKVPVEG	259		1.30369	3.9E-06	779		0.284721	1.1E-07		0.369677	1.4E-05	0.01	50
	PGVGHKHFG	260		1.47377	2.0E-11	115		0.436679	5.0E-17		0.459196	1.6E-08	1.6E-04	12
	PGKFQRPRD	261		1.34108	2.8E-07	326		0.322344	1.5E-09		0.435448	1.4E-07	0.0003	17
	PAVGKQVLKRVS	262		1.27452	7.2E-08	223		0.326958	8.7E-10		0.222601	0.0069	0.97	191
	PGKWFKSG	263		1.40983	1.6E-11	110		0.447344	6.9E-18		0.365738	1.6E-05	0.01	52
	PGRHAKYNKVS	264		1.33454	5.4E-10	140		0.399544	2.9E-14		0.305715	0.0002	0.12	125
	AQAVARDKDG	265		1.53266	1.4E-07	269		0.297695	2.8E-08		0.298338	0.0003	0.16	133
	PGHDNKGQVS	266		1.44053	3.0E-07	334		0.311239	5.9E-09		0.401085	1.5E-06	0.0021	31
	PGKERHLVD	267		2.74238	9.1E-23	16		0.603083	1.5E-34		0.697782	1.1E-21	1.2E-16	1
	PGSAQKEYNHL	268		2.34111	4.1E-18	39		0.548831	9.6E-28		0.610357	1.3E-15	1.9E-11	4
	PGSGAKEFSG	269		1.99798	1.6E-12	99		0.428628	2.1E-16		0.515132	1.3E-10	1.4E-06	10
	PGFEQKPAQG	270		2.21467	2.8E-19	31		0.557201	1.0E-28		0.6152	1.1E-15	1.6E-11	3
	PGWEPKYASG	271		1.91566	9.0E-20	25		0.54655	1.7E-27		0.577334	1.2E-13	1.5E-09	6
	PAKEAKEPHADG	272		3.01429	1.4E-19	28		0.566634	7.6E-30		0.567324	1.8E-13	1.1E-08	7
	PGRGAKQHD	273		2.32967	1.9E-19	30		0.582502	8.0E-32		0.649575	1.7E-18	1.5E-13	2
	PGVEQRRLG	274		2.1418	6.6E-19	33		0.567043	6.8E-30		0.589355	1.5E-14	1.1E-09	5
	PGKAVYAVSD	275		1.83053	8.1E-12	106		0.441056	2.2E-17		0.465288	1.3E-08	1.4E-04	11
	PGKSVLNREG	276		1.37108	3.0E-07	333		0.298517	2.5E-08		0.403797	1.4E-06	0.0018	30
	VGKAVKHD	277		1.96402	1.1E-12	97		0.480358	9.7E-21		0.543588	1.1E-11	1.2E-07	8
	PGRAQRHNDG	278		1.60532	1.1E-12	95		0.490534	1.1E-21		0.541783	1.2E-11	1.2E-07	9
	VGRQVDYKFD	279		1.34097	1.9E-08	188		0.355743	2.0E-11		0.328118	1.5E-04	0.05	103
	VLRRLEREG	280		1.46236	1.3E-07	262		0.317369	2.8E-09		0.378426	1.2E-05	0.0070	44
	LRSWDYNEG	281		1.42349	2.0E-07	300		0.289822	6.6E-08		0.239714	0.0036	0.73	182
	HWLRQVED	282		1.28807	8.0E-08	229		0.335504	3.0E-10		0.290666	0.0004	0.20	140
	LLRYVEDG	283		1.49492	1.3E-10	123		0.387144	2.0E-13		0.267484	0.0011	0.38	169
	YRKQDAWD	284		1.26621	2.5E-05	1658		0.27618	2.8E-07		0.345444	1.2E-04	0.03	71
	LRKWEDG	285		1.42022	2.4E-06	639		0.276873	2.6E-07		0.352097	1.1E-04	0.02	64
	YRGQFDKDYLG	286		1.30363	1.8E-07	288		0.360078	1.1E-11		0.335861	1.3E-04	0.04	91
	LRRYLEDG	287		1.19938	1.4E-06	527		0.288944	7.3E-08		0.317832	1.9E-04	0.08	115
	VRGVEAWFD	288		1.27288	1.7E-07	282		0.307349	9.2E-09		0.171417	0.04	1.00	208
	ARLLEFEWQKD	289		1.31361	4.9E-09	160		0.36346	6.7E-12		0.301446	0.0002	0.14	130
	YRGVELNFD	290		1.40324	1.8E-12	100		0.413111	3.1E-15		0.255651	0.0018	0.51	175
	LRDFHFD	291		1.32157	1.3E-09	148		0.369399	2.9E-12		0.274245	0.0008	0.33	157
	YRSADVFYD	292		1.38692	4.6E-10	138		0.352821	3.0E-11		0.18299	0.03	1.00	205
	LPRYDED	293		1.5694	2.6E-09	151		0.354919	2.2E-11		0.360039	1.8E-05	0.02	57
	LPYHDRLDQHLD	294		1.27109	2.7E-07	324		0.291361	5.6E-08		0.205307	0.01	1.00	197
	VRYFEQLEG	295		1.38235	1.2E-09	147		0.392447	8.8E-14		0.326971	1.6E-04	0.05	105
	VRVADGWRD	296		1.22963	3.6E-07	353		0.313342	4.6E-09		0.186136	0.02	1.00	203
	KQRWVEVDG	297		1.43791	2.1E-08	191		0.328943	6.8E-10		0.340824	1.3E-04	0.03	81
	LRFAEVG	298		1.24712	5.8E-06	894		0.285537	1.1E-07		0.338915	1.3E-04	0.04	87
	LPFRDPG	299		1.26593	6.0E-08	218		0.311002	6.0E-09		0.292483	0.0003	0.19	139
	NRQFDWLPWSG	300		1.27586	7.0E-08	221		0.318288	2.5E-09		0.228601	0.0055	0.88	189
	RANFDYADHEG	301		1.38951	4.9E-09	159		0.356627	1.8E-11		0.188606	0.02	1.00	202
	RSSFDEDG	302		1.4613	1.2E-07	257		0.275186	3.1E-07		0.183643	0.03	1.00	204
	PKLYDGHENVE	303		1.49445	2.9E-07	330		0.269104	5.7E-07		0.262729	0.0014	0.43	172
	PRQVDNKEYEG	304		2.31376	1.1E-12	96		0.396308	4.8E-14		0.380673	1.2E-05	0.0063	42
	PPRRDVSE	305		1.70661	4.9E-09	158		0.297024	3.0E-08		0.301407	0.0002	0.14	131
	ARDYDGNPFSG	306		2.07598	1.4E-15	67		0.456308	1.2E-18		0.279596	0.0006	0.28	152
	ERYYDG	307		1.41283	1.6E-08	181		0.352911	2.9E-11		0.267773	0.0011	0.38	168
	WRNYDPYVE	308		1.2716	3.7E-08	209		0.377628	8.5E-13		0.341464	1.2E-04	0.03	79
	WRQSDGYVPDG	309		1.39429	1.6E-08	179		0.325122	1.1E-09		0.202812	0.01	1.00	199
	ARPYDWENKVD	310		1.51278	5.4E-11	118		0.449677	4.4E-18		0.417589	1.2E-06	0.0009	23
	ARPADVDYFG	311		1.56064	5.9E-11	120		0.42154	7.3E-16		0.365341	1.6E-05	0.01	54
	QVWRQVDAD	312		1.55004	3.7E-10	129		0.356845	1.7E-11		0.273779	0.0008	0.33	158
	FREVANVED	313		1.61994	4.1E-08	211		0.307161	9.5E-09		0.30814	0.0002	0.11	122
	YRQVHEAWD	314		1.58865	1.5E-11	109		0.409094	6.0E-15		0.257689	0.0017	0.49	174
	NRPVDGYPFG	315		1.57461	2.6E-08	197		0.311153	5.9E-09		0.251805	0.0022	0.56	177
	YRSSDPVSNVSD	316		1.44128	2.5E-07	317		0.278333	2.2E-07		0.0912383	0.27	1.00	256
	AKARDYGVED	317		1.29355	2.4E-06	636		0.317259	2.9E-09		0.355627	1.1E-04	0.02	61
	LRNGHFED	318		1.32125	2.5E-07	319		0.30246	1.6E-08		0.229681	0.0053	0.87	188
	HPQRDNPYHVE	319		1.55776	1.9E-08	187		0.308957	7.7E-09		0.261366	0.0014	0.44	173
	YPRRDRED	320		1.3725	1.0E-07	243		0.31036	6.5E-09		0.221086	0.0073	0.99	192
	QYRQLDHDG	321		1.76318	9.4E-12	107		0.393034	8.0E-14		0.320944	1.8E-04	0.07	113
	AFRELEASG	322		1.49092	6.5E-10	142		0.415988	1.9E-15		0.24868	0.0025	0.61	178
	SKYHDLFD	323		1.34798	2.3E-07	309		0.284327	1.2E-07		0.231179	0.0050	0.86	187
	FRNHEVFD	324		1.54294	3.9E-10	131		0.343919	9.8E-11		0.296539	0.0003	0.17	136
	LKYHDAFSD	325		1.34351	3.2E-07	340		0.310959	6.1E-09		0.133456	0.11	1.00	225
	NRNYDKFEG	326		1.60009	4.8E-09	157		0.356231	1.9E-11		0.293624	0.0003	0.18	138
	KRWYDAND	327		1.45643	6.6E-08	220		0.354642	2.3E-11		0.288813	0.0004	0.21	144
	QRHFDPDAVEKRV	328		1.99315	3.7E-12	104		0.410429	4.8E-15		0.340024	1.3E-04	0.03	83
	FQRAVDNHE	329		1.46628	4.3E-09	155		0.349191	4.8E-11		0.297166	0.0003	0.17	134
	YRYVEDWPSD	330		1.80342	1.9E-14	78		0.501203	1.0E-22		0.352009	1.1E-04	0.02	65
	LRNSDPQVED	331		2.40705	6.6E-14	85		0.427761	2.5E-16		0.303199	0.0002	0.13	129
	FRQAED	332		2.03005	3.4E-12	102		0.391125	1.1E-13		0.277907	0.0007	0.29	155
	YREYDGQPAED	333		2.50871	6.9E-20	24		0.551646	4.5E-28		0.339199	1.3E-04	0.04	86
	YRRVEDAEAKD	334		2.87019	1.2E-17	41		0.48176	7.2E-21		0.300823	0.0002	0.15	132
	LAERDYADG	335		1.78498	3.9E-11	117		0.387039	2.0E-13		0.290437	0.0004	0.20	143
	FPERDKRLG	336		1.6026	1.1E-09	146		0.330746	5.4E-10		0.270464	0.0010	0.36	163
	FRLEDGAGLED	337		1.57698	7.8E-09	166		0.335	3.1E-10		0.266065	0.0012	0.40	170
	LRFFDPAEG	338		2.16703	2.0E-20	23		0.526347	2.9E-25		0.352907	1.1E-04	0.02	63
	FRPFDNDG	339		1.61969	9.2E-17	50		0.461079	4.9E-19		0.236988	0.0040	0.77	184
	LRYFDYLD	340		1.71702	1.7E-14	77		0.455987	1.3E-18		0.344395	1.2E-04	0.03	74
	FRYFDPLSD	341		1.514	2.5E-14	79		0.453637	2.1E-18		0.343716	1.2E-04	0.03	76
	PRFFDDDG	342		1.75255	5.9E-17	47		0.511407	1.0E-23		0.37218	1.4E-05	0.0098	46
	YRQLELDWSG	343		1.94141	1.0E-19	27		0.520848	1.1E-24		0.35294	1.1E-04	0.02	62
	ERWVDPNRFE	344		1.6796	3.7E-12	103		0.394946	6.0E-14		0.243354	0.0031	0.68	181
	LARQLDWVD	345		1.94313	5.0E-17	46		0.516712	2.9E-24		0.329242	1.5E-04	0.05	98
	LRVAEFEG	346		2.27288	6.2E-17	49		0.485327	3.4E-21		0.281024	0.0006	0.27	150
	SPLRDGPFE	347		2.26314	8.1E-15	73		0.415204	2.2E-15		0.287148	0.0004	0.22	147
	QRVVEYQNFD	348		1.93169	3.6E-14	81		0.411994	3.7E-15		0.195663	0.02	1.00	200
	LRDYELFD	349		1.5364	4.1E-10	132		0.356857	1.7E-11		0.253507	0.0020	0.54	176
	HRELEVFSG	350		1.36458	1.4E-07	267		0.290538	6.1E-08		0.211538	0.01	1.00	195
	LREWEGAQFE	351		1.4869	1.0E-08	169		0.321694	1.7E-09		0.228144	0.0056	0.89	190
	LRNFQED	352		1.38747	2.0E-07	298		0.315319	3.6E-09		0.316207	0.0001	0.09	116
	LRVQDPSD	353		1.51892	3.0E-07	336		0.274225	3.4E-07		0.273021	0.0009	0.33	160
	HRGVDGRVD	354		1.38066	2.6E-07	322		0.318202	2.6E-09		0.339715	1.3E-04	0.03	85
	SRSFEHDG	355		1.44037	4.2E-07	364		0.289292	7.0E-08		0.366889	1.5E-05	0.01	51
	VRVFDDDG	356		1.89467	2.2E-13	87		0.464709	2.4E-19		0.453305	1.9E-08	1.8E-04	15
	RREFDGYLS	357		1.79758	1.7E-11	111		0.448249	5.8E-18		0.388581	1.1E-05	0.0046	33
	RRSVDYNVSE	358		1.94967	7.2E-11	121		0.342746	1.1E-10		0.303716	0.0002	0.13	128
	HRVVDDG	359		1.56487	4.1E-07	363		0.274328	3.4E-07		0.329034	1.5E-04	0.05	100
	VVREVDG	360		1.49614	3.5E-07	349		0.276566	2.7E-07		0.290452	0.0004	0.20	142
	FQQREQLSE	361		1.73754	4.3E-09	154		0.280715	1.7E-07		0.14671	0.08	1.00	218
	VRQYEDG	362		1.8228	1.7E-10	126		0.406449	9.3E-15		0.381174	1.2E-05	0.0063	40
	GPSREPEG	363		1.5134	1.9E-07	292		0.255329	2.2E-06		0.236913	0.0040	0.77	185
	VRLADSED	364		2.13977	2.4E-12	101		0.399097	3.1E-14		0.306767	0.0002	0.12	123
	HRSVEPSE	365		1.582	1.9E-07	291		0.230898	2.0E-05		0.238374	0.0038	0.75	183
	LRAAEDG	366		1.88329	1.5E-10	125		0.408673	6.4E-15		0.370608	1.4E-05	0.01	47
	LRQVQLSE	367		1.46538	1.6E-06	556		0.29048	6.2E-08		0.329781	1.5E-04	0.05	96
	LRQKEFDG	368		1.66322	5.4E-09	161		0.356333	1.8E-11		0.273403	0.0008	0.33	159
	GRFLDPAKD	369		1.43118	1.7E-07	281		0.282238	1.5E-07		0.345307	1.2E-04	0.03	72
	YRKLHEPD	370		1.42035	4.9E-07	387		0.312039	5.3E-09		0.342357	1.2E-04	0.03	77
